# Supplementary material for: Examining the virulence of Candida albicans transcription factor mutants using Galleria mellonella and mouse infection models
Source: Front Microbiol. 2015 May 5;6:367. doi: 10.3389/fmicb.2015.00367 (PMC4419840; doi:10.3389/fmicb.2015.00367)
Supplement: Supplementary file 2 [file Data_Sheet_1.XLSX]

## Sheet: Scores in mouse pools P1-P10
Composition of mutants in pools 1-10, used to infect mice and quantified in kidneys. The corresponding scores of colonization have been published in Vandeputte et al. (2011), here scores were re-statistically analyzed. BCY: BarCoded yeast number.
Pool Number	STM-tag	BCY strain number	Strain name	mutated orf (names in Assembly 21)	mutated orf (names in Assembly 22)	Phenotype in mouse pool experiments						Phenotype in G. mellonella single strain infection experiment				Phenotype in mouse single strain infection experiment				Phenotype of marker-free deletion mutants			Annotation in CGD for null mutant relative to virulence (classic genetics)	Phenotype in Noble et al. (2010) (defect in infectivity)
						Mean score	P value	Phenotype if threshold is p < 0.05	Phenotype if threshold is p <= 0.01	Phenotype if corrected for FDR < 0.05		Experiment 1	Experiment 2	Merge of Experiment 1 and 2		Experiment 1	Experiment 2	Merge of Experiment 1 and 2		Galleria	Mouse
P1	1(STM11)	1-2	DSY 1691	orf19.7374	CTA4/C3_05930W	1.39889	0.200822	wt	wt	wt													decreased
	2(STM20)	3-4	DSY 1762	orf19.166	ASG1/CR_02560C	0.507443	0.613795	wt	wt	wt													-
	3(STM43)	5-6	DSY 3337	orf19.2647	ZCF14/C5_03320C	-0.117233	0.0500734	High	wt	wt		wt	Low*	Low**		Low**	wt	wt					-
	4(STM209)	15-16	ACY 176	orf19.3188	TAC1/C5_01840C	0.484405	0.104385	wt	wt	wt													normal			NA - Not Applicable
	5(STM219)	7-8	DSY 3297	orf19.1499	CTF1/C2_01890W	0.495405	0.0413576	High	wt	wt													decreased			ND - Non detectable
	6(STM224)	9-10	DSY 3298	orf19.6817	FCR1/C3_06850W	NA	NA	NA	NA	NA													-
	7(STM227)	475	PVY140	orf19.1168	ZCF3/C1_11520C	0.39743	0.236824	wt	wt	wt													-			wt - not significantly different from wild-type strain
																										Low - fungal burden phenotype statistically lower than the wild-type strain
P2	1(STM11)																						-			High - fungal burden phenotype statistically higher than the wild-type strain
	2(STM20)	34-35	DSY 3429-1	orf19.1035	WAR1/C1_03740W	-0.226336	0.618229	wt	wt	wt													-
	3(STM43)	36-37	DSY 3436-5	orf19.3405	ZCF18/C6_01790C	-3.20768	0.205653	wt	wt	wt													-			Stars - level of statistical significance
	4(STM209)	38-39	DSY 3437-5	orf19.7372	MRR1/C3_05920W	-0.498545	0.741253	wt	wt	wt													normal			* - p ≤ 0.05
	5(STM219)	40	DSY 3447-11	orf19.1718	ZCF8/C3_01330W	0.313573	0.0549892	wt	wt	wt													-			** - p ≤ 0.01
	6(STM224)	42-43	HZY 23	orf19.6985	TEA1/C3_05470W	NA	NA	NA	NA	NA													-			*** - p ≤ 0.005
	7(STM227)	44-45	HZY 24	orf19.7371	ZCF35/C3_05910W	0.862122	0.694216	wt	wt	wt													-			**** - p ≤ 0.001
	8(STM232)	46-47	HZY 28	orf19.4766	ARG81/C1_09090C	0.385142	0.693621	wt	wt	wt													-			#: Result obtained in Vandeputte et al. (2011)
P3	1(STM11)	17-18	DSY 3365	orf19.7319	SUC1/CR_09210W	-0.727437	0.243768	wt	wt	wt													-
	2(STM20)	19-20	DSY 3411-2	orf19.2423	ZCF11/CR_03050C	-0.280402	0.109024	wt	wt	wt													-
	3(STM43)	21-22	DSY 3412-2	orf19.255	ZCF1/C3_02640C	-2.57833	0.188974	wt	wt	wt													-
	4(STM209)	164	HZY34	orf19.5133	ZCF29/C7_03220C	NA	NA	NA	NA	NA													-
	5(STM219)	23-24	DSY 3414-1	orf19.3252	DAL81/CR_01030W	-0.242125	0.82195	wt	wt	wt													-
	6(STM224)	25-26	DSY 3415-1	orf19.4145	ZCF20/C5_01500C	NA	NA	NA	NA	NA													-
	7(STM227)	27-28	DSY 3416-1	orf19.4166	ZCF21/C4_00760W	2.36344	0.0849241	wt	wt	wt													-
	8(STM232)	29-30	DSY 3417-1	orf19.4225	LEU3/C5_02180C	0.660085	0.277685	wt	wt	wt													-
P4	1(STM11)	48-49	DSY 3418-1	orf19.4288	CTA7/C5_02700W	0.394958	0.0257363	High	wt	wt		High****	wt	High****		wt	wt	wt					-
	2(STM20)	50-51	DSY 3419-1	orf19.4450	ZCF23/C1_07170C	0.749977	0.857922	wt	wt	wt													-
	3(STM43)	52-53	SDSY 3420-1	orf19.5924	ZCF31/C3_04640W	0.196545	0.00608327	High	High	High		Low*		Low**		wt	High***	High*					-
	4(STM209)	54-55	DSY 3421-1	orf19.5940	ZCF32/C3_04770C	0.33258	0.142624	wt	wt	wt													-
	5(STM219)	56-57	DSY 3424-6	orf19.2808	ZCF16/C3_04020C	0.297659	0.061434	wt	wt	wt													-
	6(STM224)	58-59	DSY 3425-9	orf19.4524	ZCF24/C1_02010C	NA	NA	NA	NA	NA													-
	7(STM227)	60-61	DSY 3426-2	orf19.2748	ARG83/C4_02530W	0.895565	0.748353	wt	wt	wt													-
	8(STM232)	62-63	DSY 3427-3	orf19.3876	ZCF19/CR_06240C	0.410339	0.607117	wt	wt	wt													-
P5	1(STM11)	66-67	HZY 29	orf19.3012	ARO80/C1_03200C	0.235435	0.0615797	wt	wt	wt													-
	2(STM20)	68-69	HZY 44	orf19.6203	PUT3/C1_07020C	0.395958	0.340777	wt	wt	wt													-
	3(STM43)	70-71	HZY 59	orf19.6038	UGA32/C1_00670C	0.496196	0.0031106	High	High	High		wt		Low*									-
	4(STM209)	72-73	HZY 60	orf19.5849	CWT1/CR_05530C	-1.36893	0.523067	wt	wt	wt													-
	5(STM219)	74-75	HZY 61	orf19.4649	ZCF27/C4_01380W	1.07236	0.0017785	High	High	High		wt		wt									-
	6(STM224)	76-77	HZY 63	orf19.2623	ECM22/CR_07530C	NA	NA	NA	NA	NA													-
	7(STM227)	78-79	HZY 67	orf19.3190	HAL9/C5_01830C	0.894209	0.7489	wt	wt	wt													-
	8(STM232)	80-81	DSY4160	orf19.7381	AHR1/C3_06000W	0.336606	0.739118	wt	wt	wt													-
P6	1(STM11)	84-85	DSY 4178-4A	orf19.5251	ZCF30/C1_12130C	-0.159511	0.519178	wt	wt	wt													-
	2(STM20)	86-87	DSY 4179-A	orf19.5097	CAT8/C1_08190C	-0.925675	0.0678198	wt	wt	wt													-
	3(STM43)	88-89	DSY 4180	orf19.2747	RGT1/C4_02540W	-1.65692	0.0810524	wt	wt	wt													-
	4(STM209)	NA	DSY 4181	orf19.2753	ZCF15/C4_02490W	NA	NA	NA	NA	NA													-
	5(STM219)	92-93	CMY 6-1	orf19.5992	WOR2/C3_05170W	ND	ND	ND	ND	ND			High**	High**									-
	6(STM224)	94-95	GKO 316	orf19.3012	ARO80/C1_03200C	NA	NA	wt	wt	wt													-
	7(STM227)	96-97	IO 93-5	orf19.6888	C2_05770W	0.193052	0.144613	wt	wt	wt													-
	8(STM232)	98-99	CJN 403	orf19.3187	ZNC1/C5_01850C	0.45325	0.545482	wt	wt	wt													-
P7	1(STM11)	100-101	CJN 411	orf19.3986	PPR1/C5_04970C	0.291438	0.040673	High	wt	wt			Low*	Low***									-
	2(STM20)	102-103	CJN 419	orf19.668	TOS4/C1_11350C	0.352654	0.298879	wt	wt	wt													-
	3(STM43)	104-105	CJN 491	orf19.7518	ZCF38/CR_00170W	-0.442772	0.159449	wt	wt	wt													-
	4(STM209)	106-107	CJN 494	orf19.2745	UME7/C4_02560C	0.358392	0.13629	wt	wt	wt													-
	5(STM219)	108-109	CJN 495	orf19.7583	ZCF39/CR_10070C	0.54121	0.0312489	High	wt	wt		Low*	High*	wt		High*	High***	High****					-
	6(STM224)	110-111	CJN 506	orf19.5729	FGR17/C6_03610W	NA	NA	NA	NA	NA													-
	7(STM227)	112	CJN 511	orf19.757	C1_04860W	-3.49342	0.422777	wt	wt	wt													-
	8(STM232)	114-115	CJN 517	orf19.3127	CZF1/C4_06820C	0.449096	0.757856	wt	wt	wt													-
P8	1(STM11)	116	CJN 518	orf19.4568	ZCF25/C4_02220C	-0.269173	0.797609	wt	wt	wt													-
	2(STM20)	118	CJN 528	orf19.5548	LYS14/C6_02750C	-0.429751	0.0896678	wt	wt	wt													-
	3(STM43)	120-121	CJN 531	orf19.3308	STB5/C1_01200W	-0.273486	0.136877	wt	wt	wt													-
	4(STM209)	122-123	CJN 548	orf19.6182	MRR2/C3_07860C	-2.08531	0.0999693	wt	wt	wt													-
	5(STM219)	124	CJN 563	orf19.431	ZCF2/C1_05340C	0.170756	0.116978	wt	wt	wt													-
	6(STM224)	126	CJN 571	orf19.7317	UGA33/CR_09200C	NA	NA	NA	NA	NA													-
	7(STM227)	128-129	CJN 577	orf19.538	GPI2/CR_04470W	0.391924	0.237887	wt	wt	wt													-
	8(STM232)	130-131	CJN 582	orf19.1497	ZCF6/C2_01880C	-1.43004	0.00332502	Low	Low	Low		Low ****	wt	Low****		Low**	wt	Low*		wt	Low*		-
P9	1(STM11)	132	CJN 592	orf19.1255	ZCF5/C4_05700W	-0.0792012	0.43819	wt	wt	wt													-
	2(STM20)	134	CJN 593	orf19.3305	ZCF17/C1_01170C	0.576816	0.602292	wt	wt	wt													-
	3(STM43)	136	CJN 598	orf19.4573	ZCF26/C4_02180C	-0.401872	0.141728	wt	wt	wt													-
	4(STM209)	138	CJN 799	orf19.2280	ZCF10/C2_07230C	-0.140785	0.367719	wt	wt	wt													-
	5(STM219)	140	CJN 801	orf19.5338	GAL4/C2_10590W	-0.387102	0.812417	wt	wt	wt													-
	6(STM224)	142	CJN 803	orf19.4767	ZCF28/C1_09100W	NA	NA	NA	NA	NA													-
	7(STM227)	144	CJN 805	orf19.4776	LYS143/C1_09180W	0.598575	0.391047	wt	wt	wt													-
	8(STM232)	146	CJN 807	orf19.4778	LYS142/C1_09200W	0.837556	0.154906	wt	wt	wt													-
P10	1(STM11)	148-149	CJN 983	orf19.3753	SEF1/CR_02190C	-2.11314	0.0275798	Low	wt	wt													decreased	defect
	2(STM20)	150-151	CJN 997	orf19.6781	ZFU2/C3_07200C	3.23693	0.000990768	High	High	High			Low*	Low*		Low****	wt	Low****					-
	3(STM43)	152-153	ISO 8-7	orf19.2646	ZCF13/C5_03330C	-2.0815	0.0324515	Low	wt	wt		Low ****		Low****				Low #		wt	wt		-
	4(STM209)	154-155	RLS 8	orf19.3876	ZCF19/CR_06240C	-0.503751	0.856354	wt	wt	wt													-
	5(STM219)	156-157	RLS 11	orf19.4998	ROB1/C1_13620W	-1.25923	0.0196506	Low	wt	wt		High ***	Low*	wt									-
	6(STM224)	158-159	RLS 17	orf19.5133	ZCF29/C7_03220C	NA	NA	NA	NA	NA													-
	7(STM227)	160-161	JMRO 49	orf19.1685	ZCF7/C3_01580W	2.42376	0.154524	wt	wt	wt													-
	8(STM232)	162-163	JMRO 38	orf19.391	UPC2/C1_08460C	3.18521	0.0186698	High	wt	wt													decreased
References
Noble, S.M., French, S., Kohn, L.A., Chen, V., and Johnson, A.D. (2010). Systematic screens of a Candida albicans homozygous deletion library decouple morphogenetic switching and pathogenicity. Nat Genet 42, 590-598. doi: 10.1038/ng.605.
Vandeputte, P., Ischer, F., Sanglard, D., and Coste, A.T. (2011). In vivo systematic analysis of Candida albicans Zn2-Cys6 transcription factors mutants for mice organ colonization. PLoS One 6, e26962. doi: 10.1371/journal.pone.0026962.

## Sheet: Scores in mouse pools P11-P31
Composition of mutants in pools 11-31, used to infect mice and quantified in kidneys. The corresponding scores of colonization are given in colored sections
						Scores of kidney fungal burden									Phenotype in mouse pool experiments						Galleria FB phenotype				Mouse single strain infection phenotype				Phenotype of marker-free deletion mutants			Annotation in CGD for null mutant relative to virulence (classic genetics)	Phenotye in Noble et al. (2010) (defect in infectivity)
Pool Number	STM-tag	BCY strain number	Strain name	mutated orf (names in Assembly 21)	mutated orf (names in Assembly 22)	Experiment 1			Experiment 2			Experiment 3			Mean score	P value	Phenotype if threshold is p < 0.05	Phenotype if threshold is p <= 0.01	Phenotype if corrected for FDR < 0.05		Experiment 1	Experiment 2	Merge of Experiment 1 and 2		Experiment 1	Experiment 2	Merge of Experiment 1 and 2		Galleria	Mouse
						mouse 1	mouse 2	mouse 3	mouse 1	mouse 2	mouse 3	mouse 1	mouse 2	mouse 3
P11	1(STM11)	183	DSY3233	orf19.1358	GCN4/C2_09940W				0.0112271			3.332	2.84946	3.60347	2.1833	0.0985106	wt	wt	wt			wt	wt									normal
	2(STM20)	185	DSY3279	orf19.2119	NDT80/C2_00140W				2.71487			1.24196	5.19097	4.03448	3.29557	0.0537997	wt	wt	wt													decreased
	3(STM43)	187	BRY468	orf19.3193	FCR3/C5_01810W				-2.51246			-0.475489	2.66808	0.92855	0.15217	0.42604	wt	wt	wt													-
	4(STM209)	189	BRY429	orf19.4662	RLM1/C4_01260W				-0.209455			2.94668	3.41688	1.57201	1.93153	0.0369527	High	wt	wt		Low **	wt	Low*		Low	Low	Low****					-
	5(STM219)	191	DSY2989	orf19.681	HAP43/C1_11210C				-1.05172			-0.796165	2.63642	1.54776	-5.7626	0.0397497	Low	wt	wt													decreased			NA : Not Applicable
																																			ND: Non detectable
P12	1(STM11)	168	CJN609	orf19.1007	KCS1/CR_05260C	0.400544	2.10314					-1.21078	1.33026	-0.982692	0.328094	0.359307	wt	wt	wt													-
	2(STM20)	170	CJN523	orf19.1135	CAS1/C1_11810W	-0.190981	0.319325					-0.0279231	2.16025	-0.118996	0.428334	0.522563	wt	wt	wt													normal			wt - not significantly different from wild-type strain
	3(STM43)	172	CJN866	orf19.1178	C6_00180C	0.67126	0.642959					1.8883	2.51912	0.446879	1.2337	0.00334506	High	High	High		wt		wt		wt	wt	wt					-			Low - fungal burden phenotype statistically lower than the wild-type strain
	4(STM209)	174	SFY45	orf19.1187	CPH2/C6_00280W	-0.884794	-0.934223					0.869205	2.51518	-0.461947	0.220684	0.308661	wt	wt	wt													normal			High - fungal burden phenotype statistically higher than the wild-type strain
	5(STM219)	176	JI41	orf19.1217	C6_04060W	ND	ND					-0.702231	1.44174	-0.929472	-5.07238	0.0539243	wt	wt	wt													-
	6(STM224)	178	SFY5	orf19.1253	PHO4/C4_05680W										NA	NA	NA	NA	NA													-			Stars - level of statistical significance
	7(STM227)	180	RLS21	orf19.1259	C4_05740C	-4.01285	-0.955932					2.2226	3.55396	2.06299	0.574153	0.75252	wt	wt	wt													-			* - p ≤ 0.05
	8(STM232)	182	SFY11	orf19.1275	GAT1/C4_05880W	ND	ND					-2.39956	0.682485	-1.78108	-1.16605	0.278315	wt	wt	wt													decreased			** - p ≤ 0.01
																																			*** - p ≤ 0.005
P13	1(STM11)	NA	SFY19	orf19.1314	C4_03600C												wt	wt	wt													-			**** - p ≤ 0.001
	2(STM20)	193	JMR090	orf19.1476	C2_01650W							1.7269	1.83111	0.582895	1.3803	0.383752	wt	wt	wt													-
	3(STM43)	195	CJN922	orf19.1496	C2_01870C							0.467741	0.453785	-1.09988	-0.0594515	0.257269	wt	wt	wt													-
	4(STM209)	197	N538	orf19.1543	OPI1/C2_02250C							1.99125	1.15866	1.1759	1.44194	0.0148249	High	wt	wt		High***	High**	High****		Low**	wt	Low****					-
	5(STM219)	199	CJN941	orf19.1565	C2_02420C							-0.0471339	-1.5179	-1.18558	-7.39575	1.4495e-08	Low	Low	Low		Low***	Low*	Low****		wt	wt	wt					-
	6(STM224)	201	RLS20	orf19.1576	C2_02520W										NA	NA	NA	NA	NA													-
	7(STM227)	203	SFY4	orf19.1577	C2_02530W							1.6016	0.333327	0.529389	0.82144	0.711539	wt	wt	wt													-
	8(STM232)	205	CJN932	orf19.1589	C2_02630W							-0.68975	0.436063	-6.69073	-2.31481	0.372014	wt	wt	wt													-
P14	1(STM11)	209	CJN608	orf19.1623	CAP1/C3_02220W					-1.2283	-1.21149	-1.07534	-3.51989	-2.6087	-1.92874	0.0281658	Low	wt	wt		wt	High**	wt									decreased
	2(STM20)	211	CJN958	orf19.1693	CAS4/C3_01530C					-1.47327	-1.22549	-1.40371	-2.48919	-0.693269	-1.45699	0.00131313	Low	Low	Low		wt	wt	wt		Low**		Low***					-
	3(STM43)	213	CJN966	orf19.1729	C3_01220W					0.0172783	-0.122309	-0.704448	1.48641	-0.589243	0.0175384	0.0997644	wt	wt	wt													-
	4(STM209)	215	DSY3440	orf19.173	CR_02510W					0.207184	0.558479	0.573645	-0.613507	-0.109256	0.123309	0.231004	wt	wt	wt													-
	5(STM219)	247	CJN815	orf19.1757	C2_10230W					1.02577	0.290985	0.631204	-1.19495	0.183266	0.658375	0.15077	wt	wt	wt													-
	6(STM224)	219	SFY46	orf19.1759	PHO23/C2_10220C										NA	NA	NA	NA	NA													-
	7(STM227)	221	CJN975	orf19.1826	MDM34/C1_06230C					-1.1804	-0.17994	-0.586626	-0.336403	0.209582	-0.414758	0.0347647	Low	wt	wt		wt	wt	wt		wt	High**	wt					-
	8(STM232)	207	SFY42	orf19.1971	TRY3/C5_00980W					0.329562	-0.684777	-1.12296	-1.31498	-0.743633	-0.707359	0.0766085	wt	wt	wt													-
P15	1(STM11)	223	JMR053	orf19.1973	HAP5/C5_00940C				-2.14693	-0.926467		-0.540582	-0.89834	-1.04061	-1.11058	0.0736481	wt	wt	wt													-
	2(STM20)	225	HL11	orf19.2012	NOT3/C2_01130W				0.566146	2.80566		1.42184	0.26534	0.988619	1.20952	0.556498	wt	wt	wt													normal
	3(STM43)	227	CJN831	orf19.2054	FGR15/C2_00720C				-0.312968	1.48941		-1.86255	-2.09345	-2.7894	-1.11379	0.773164	wt	wt	wt													-
	4(STM209)	229	SFY25	orf19.2087	SAS2/C2_00440W				-0.472323	2.06105		1.54269	0.651531	1.51558	1.0597	0.042979	High	wt	wt		Low**	wt	Low**									-
	5(STM219)	231	SFY44	orf19.2097	C2_00350W				-3.85158	0.46856		-0.438626	1.17784	1.71596	-1.69151	0.639519	wt	wt	wt													-
	6(STM224)	233	JMR091	orf19.2105	C2_00280C										NA	NA	NA	NA	NA													-
	7(STM227)	235	CJN854	orf19.2260	C2_07040W				0.672189	1.59736		0.38566	2.06915	0.363388	1.01755	0.952049	wt	wt	wt													-
	8(STM232)	237	CJN863	orf19.2331	ADA2/C1_10860C				-3.02309	-1.00179		-3.70354	-3.36371	-2.76715	-2.77186	0.000940037	Low	Low	Low		wt	wt	wt			Low***	Low****					-
P16	1(STM11)	239	CJN872	orf19.2393	CR_03310C	-1.10573			-0.251663	-0.136511	-0.169555				-0.415865	0.883277	wt	wt	wt													-
	2(STM20)	241	CJN874	orf19.2399	CR_03240C	-3.13812			-0.562968	-0.7975	-0.886407				-1.34625	0.0251886	Low	wt	wt		wt	High***	High**		wt	wt	High					-
	3(STM43)	243	CJN878	orf19.2458	SIP5/C1_05910W	-0.145558			0.311301	0.571865	0.714501				0.363027	0.00404571	High	High	wt		wt	High**	wt		Low**		Low****					-
	4(STM209)	245	DSY3439	orf19.2540	SAS3/CR_01540W	-0.871608			0.497023	0.230601	0.120412				-0.00589299	0.313638	wt	wt	wt													-
	5(STM219)	247	SFY27	orf19.259	C3_02670W	1.3102			1.00873	0.557797	0.656689				0.883352	0.00430204	High	High	High		High**	High*	High**		Low**		Low***					-
	6(STM224)	249	CJN908	orf19.2612	CR_02120C										NA	NA	NA	NA	NA													-
	7(STM227)	251	CJN911	orf19.2674	C4_03160C	0.547462			-0.146437	-0.433825	-0.423046				-0.113962	0.0705854	wt	wt	wt													-
	8(STM232)	253	SFY47	orf19.2695	UBR1/C4_02970C	-1.8839			1.1039	0.659324	0.2758				0.0387811	0.831498	wt	wt	wt													-
P17	1(STM11)	255	JMR074	orf19.2730	C4_02690W	0.250518	0.00904759	-0.239085	0.164358	-1.81251	-1.02931				-0.44283	0.854193	wt	wt	wt													-
	2(STM20)	257	RLS16	orf19.2752	ADR1/C4_02500C	1.51255	0.895813	0.954189	1.82905	0.607296	0.876319				1.11254	0.565797	wt	wt	wt													-
	3(STM43)	259	SFY30	orf19.2823	RFG1/CR_02640W	0.545129	-0.73411	-1.00282	0.711513	-1.86775	-1.14643				-0.582411	0.57423	wt	wt	wt													decreased
	4(STM209)	261	SFY43	orf19.2842	GZF3/CR_02850C	-3.50764	-2.40819	-1.78287	-0.214491	-2.2837	-2.33646				-2.08889	0.125855	wt	wt	wt													-
	5(STM219)	263	J120	orf19.2963	C1_02740C	-1.77527	-0.634599	-2.48866	-2.17899	-2.12352	-1.8933				-1.84906	0.00183112	Low	Low	Low		Low**	High***	wt									-
	6(STM224)	265	SFY21	orf19.3018	SPP1/C1_03250C										NA	NA	NA	NA	NA													-
	7(STM227)	267	HK81	orf19.3035	C1_03360W	0.0305798	0.488577	0.222717	1.52602	-0.583584	0.42581				0.351686	0.232769	wt	wt	wt													-
	8(STM232)	269	CJN885	orf19.3088	C4_07150W	-2.53151	-0.101472	-1.98151	-0.000732373	-1.32543	-0.298564				-1.03987	0.0524084	wt	wt	wt													-
P18	1(STM11)	271	SFY33	orf19.3281	CR_00750C	0.784156	-0.654906	0.338375	-0.425247	0.0337444	0.269524				0.0576078	0.227958	wt	wt	wt													-
	2(STM20)	273	SFY36	orf19.3407	RAD18/C6_01770W	0.962379	-1.04569	0.581861	-1.0467	0.606983	0.105775				0.0274351	0.173459	wt	wt	wt													-
	3(STM43)	275	DSY3428	orf19.3434	TRY5/C6_01500C	0.828028	-0.714395	1.07572	-0.748877	0.738187	-0.952603				0.037676	0.0810996	wt	wt	wt													-
	4(STM209)	277	HN71-5	orf19.3505	C6_02060W	0.742204	-1.31423	-0.298762	-1.22293	-0.405221	0.632911				-0.311005	0.546513	wt	wt	wt													-
	5(STM219)	279	CJN256	orf19.3809	BAS1/C4_04730W	0.849437	-0.397794	0.488801	-2.4875	0.717187	-1.71955				-0.424904	0.872143	wt	wt	wt													normal
	6(STM224)	281	CJN993	orf19.3833	C4_04510W										NA	NA	NA	NA	NA													-
	7(STM227)	283	RLS28	orf19.3865	RFX1/CR_06110C	0.770502	-1.45601	-0.744057	-1.39054	0.385015	-0.228826				-0.443985	0.036738	Low	wt	wt													-
	8(STM232)	285	CJN299	orf19.3928	C5_04410C	-0.879519	-1.9366	-0.732644	-2.77594	-1.23118	-2.18025				-1.62269	0.00337452	Low	Low	Low		High*	High**	High****		wt	wt	wt					-
P19	1(STM11)	287	SFY9	orf19.3969	SFL2/C5_04830W	0.640642		-0.723857	0.784948		-1.7014				-0.249916	0.867082	wt	wt	wt													normal
	2(STM20)	289	SFY7	orf19.4062	TRY2/C1_05090W	-1.17334		-0.37635	2.32558		1.21003				0.496479	0.720726	wt	wt	wt													-
	3(STM43)	291	CJN396	orf19.4125	PZF1/C2_04860W	0.615408		-0.674944	3.88717		2.12383				1.48787	0.0925518	wt	wt	wt													normal
	4(STM209)	293	Spt20-5	orf19.422	SPT20/C1_05430W	-1.48213		-2.27889	-1.28626		-3.92895				-2.24406	0.134876	wt	wt	wt													decreased
	5(STM219)	295	CJN434	orf19.4318	MIG1/C5_02940C	-2.62567		-2.75646	-0.732466		-2.81123				-2.23146	0.0216163	Low	wt	wt		wt	Low*	wt									normal
	6(STM224)	297	CJN305	orf19.4433	CPH1/C1_07370C										NA	NA	NA	NA	NA													decreased
	7(STM227)	299	SFY8	orf19.454	SFL1/CR_05990C	1.02449		0.0822959	1.74652		1.01651				0.967455	0.883662	wt	wt	wt													decreased
	8(STM232)	301	CJN432	orf19.4670	CAS5/C4_01190W	0.367908		1.39218	ND		ND				0.880044	NA	ND	ND	ND													decreased
P20	1(STM11)	303	JMR089	orf19.4722	RTG1/C1_08640W	0.179997		-0.558943	-0.83505		-0.546863				-0.440215	0.824133	wt	wt	wt													decreased
	2(STM20)	305	CJN334	orf19.4752	MSN4/C1_08940C	-0.075843		-0.721823	-0.629754		-0.478401				-0.476455	0.0211666	Low	wt	wt		wt	wt	Low*									normal
	3(STM43)	307	JMR044	orf19.4775	CTA8/C1_09170W	-1.40979		-1.20394	-0.607797		-0.424898				-0.911606	0.902467	wt	wt	wt													decreased
	4(STM209)	309	RLS47	orf19.4844	C1_09790C	0.119175		0.00265181	0.0943423		0.0885158				0.0761712	0.238895	wt	wt	wt													-
	5(STM219)	311	AI54	orf19.4884	WOR1/C1_10150W	-0.866972		-0.728934	-2.0107		-0.871795				-1.1196	0.0841244	wt	wt	wt													-
	6(STM224)	313	SFY32	orf19.4941	TYE7/C1_13140C										NA	NA	NA	NA	NA													-
	7(STM227)	315	DSY3422	orf19.4961	STP2/C1_13350W	-1.03373		-1.03483	-1.10445		-1.00357				-1.04415	0.0173101	Low	wt	wt		wt	wt	wt									decreased
	8(STM232)	317	CJN393	orf19.4972	C1_13440C	-3.10302		-3.40395	-0.925587		-0.34579				-1.94459	0.0588351	wt	wt	wt													-
P21	1(STM11)	319	CJN427	orf19.5026	C1_13880C				-0.711976	0.654703	1.65547				0.532734	0.32051	wt	wt	wt													-
	2(STM20)	321	JJH11	orf19.5107	NOT5/C1_08300W				-4.89559	-3.24744	-1.8073				-3.31678	0.025315	Low	wt	wt													decreased
	3(STM43)	323	SFY3	orf19.5175	C7_02860C				-0.866964	0.0600756	2.71787				0.636993	0.294301	wt	wt	wt													-
	4(STM209)	325	GKO568	orf19.5241	SNT1/C1_12230W				-1.54666	-1.53854	0.21663				-0.95619	0.844054	wt	wt	wt													-
	5(STM219)	327	SFY39	orf19.5312	MET4/C4_04000W				0.198295	0.126133	1.98167				0.768698	0.205004	wt	wt	wt													-
	6(STM224)	329	CJN348	orf19.5326	C2_10540W										NA	NA	NA	NA	NA													-
	7(STM227)	331	G376	orf19.5334	C2_10560C				-1.3015	-0.0927316	1.55624				0.0540028	0.362214	wt	wt	wt													-
	8(STM232)	NA	RLS131	orf19.5343	ASH1/C2_10660W										NA	NA	NA	NA	NA													-
P22	1(STM11)	332	GE92	orf19.5377	HOS2/C3_00780W		-3.31365	-3.16079	-0.106226	-0.0474795					-1.65704	0.25411	wt	wt	wt													-
	2(STM20)	NA	SFY14	orf19.5389	FKH2/C3_00670C										NA	NA	NA	NA	NA													-
	3(STM43)	334	EO34	orf19.5438	C3_00310C		0.445663	0.579923	0.281275	-0.981891					0.0812424	0.0754973	wt	wt	wt													-
	4(STM209)	336	SFY18	orf19.5498	EFH1/C2_06340W		-9.38125	-8.53549	1.39244	0.442076					-4.02056	0.342906	wt	wt	wt													increased
	5(STM219)	338	JMR088	orf19.5552	C6_02790C		-2.54656	-2.16893	0.669569	-4.96102					-2.35775	0.00117822	Low	Low	Low		Low**		Low**									-
	6(STM224)	341	B518	orf19.5580	TEL1/C6_03010W										NA	NA	NA	NA	NA													-
	7(STM227)	342	SFY6	orf19.5651	C4_00260W		-1.05816	-1.95558	0.758409	-0.82631					-0.77041	0.0459257	Low	wt	wt		High**	wt	wt		wt		wt					-
	8(STM232)	344	SFY2	orf19.5660	C4_00320C		-2.1338	0.276863	-1.1343	-1.04075					-1.008	0.0934978	wt	wt	wt													-
P23	1(STM11)	346	JMR035	orf19.5666	C4_00390W		-2.19933								-2.19933	NA	ND	ND	ND		wt	wt	wt									-
	2(STM20)	NA	NA	NA	NA										NA	NA	NA	NA	NA													-
	3(STM43)	350	I439	orf19.5734	POP2/C6_03650C		ND								ND	ND	ND	ND	ND													decreased
	4(STM209)	352	RLS76	orf19.5855	MBP1/C3_04110C		ND								ND	ND	ND	ND	ND			wt	wt									-
	5(STM219)	354	JC25	orf19.5871	SNF5/C3_04290C		ND								ND	ND	ND	ND	ND			wt	wt									-
	6(STM224)	356	SFY16	orf19.59	REI1/C1_05060W										NA	NA	NA	NA	NA													-
	7(STM227)	358	CJN308	orf19.5908	TEC1/C3_04530C		-0.828198								-0.828198	NA	ND	ND	ND													decreased
	8(STM232)	360	JMR062	orf19.5910	C3_04540C		0.0506689								0.0506689	NA	ND	ND	ND		wt	wt	wt									-
P24	1(STM11)	362	DSY3452	orf19.5953	C3_04860W	-0.756637	1.51963								0.381494	NA	ND	ND	ND		wt	wt	wt									-
	2(STM20)	364	RLS44	orf19.6011	SIN3/C1_00930C	-1.27617	-2.74871								-2.01244	NA	ND	ND	ND		High***	wt	High***									-
	3(STM43)	366	SFY26	orf19.610	EFG1/CR_07890W	-2.74118	ND								-2.74118	NA	ND	ND	ND													decreased
	4(STM209)	368	JMR069	orf19.6109	TUP1/C1_00060W	-1.70408	ND								-1.70408	NA	ND	ND	ND													decreased
	5(STM219)	370	DSY3410	orf19.6121	MNL1/CR_07450C	0.0154509	0.281839								0.148645	0.160591	ND	ND	ND		Low***	wt	wt									-
	6(STM224)	372	DSY3423	orf19.6124	ACE2/CR_07440W										ND	NA	NA	NA	NA													decreased
	7(STM227)	374	DSY3367	orf19.6227	C1_06820W	-1.77153	ND								-1.77153	NA	ND	ND	ND			wt	wt									-
	8(STM232)	376	SFY24	orf19.6506	C7_02110W	-2.83951	-16.337								-9.58825	NA	ND	ND	ND		High**	wt	High***									-
P25	1(STM11)	377	RLS42	orf19.6712	C3_07740W	-1.30271	-1.22951	-0.433856							-0.988695	0.152044	wt	wt	wt													-
	2(STM20)	379	DSY3369	orf19.6713	C3_07730W	-0.345978	-0.981082	-1.18506							-0.837374	0.00954981	Low	Low	wt		wt	wt	wt		wt	wt	wt					-
	3(STM43)	NA	RLS105	orf19.6801	RPD31/C3_07000W										NA	NA	NA	NA	NA													-
	4(STM209)	381	SFY10	orf19.6824	TRY6/C3_06790W	-0.548303	0.425395	0.979533							0.285542	0.216669	wt	wt	wt													-
	5(STM219)	383	CJN1001	orf19.6845	C1_04510W	0.833153	-1.34334	-1.43036							-0.646848	0.710597	wt	wt	wt													-
	6(STM224)	385	JMR046	orf19.6849	ELC1/C1_04550W										NA	NA	NA	NA	NA													-
	7(STM227)	387	CJN1003	orf19.6850	C1_04560W	-0.412873	-1.14213	0.055403							-0.499868	0.0393991	Low	wt	wt		High****	wt	High**		High*		High**					-
	8(STM232)	389	GR08	orf19.6904	GCN3/C7_01220W	1.10371	2.19414	1.81758							1.70514	0.0185707	High	wt	wt			wt	wt									-
P26	1(STM11)	391	RLS36	orf19.6923	C3_03930W	0.742119	-1.50214	-0.588137							-0.449385	0.911712	wt	wt	wt													-
	2(STM20)	393	JMR092	orf19.7017	YOX1/C7_00970C	-0.208529	-1.49057	-1.51096							-1.07002	0.0202072	Low	wt	wt		Low*	wt	wt									-
	3(STM43)	395	DSY3438	orf19.702	CR_06680C	-0.320429	-1.85928	-0.380316							-0.853343	0.981759	wt	wt	wt													-
	4(STM209)	397	CJN1007	orf19.7025	MCM1/C7_00890C	-0.393608	-1.46572	-0.461911							-0.773747	0.996808	wt	wt	wt													-
	5(STM219)	399	CJN322	orf19.7150	NRG1/C7_04230W	-2.25719	-1.19755	-1.04708							-1.50061	0.0623527	wt	wt	wt													decreased
	6(STM224)	401	BZ52-4	orf19.719	CR_06470W										NA	NA	NA	NA	NA													-
	7(STM227)	403	CJN267	orf19.7247	RIM101/C1_14340C	-4.64095	-5.29976	-4.06073							-4.66715	0.000163102	Low	Low	Low													decreased
	8(STM232)	405	CJN442	orf19.7359	CRZ1/C3_05780C	0.681302	-0.151799	0.114056							0.21452	0.98993	wt	wt	wt													normal	defect
P27	1(STM11)	407	ceme-11	orf19.736	SRB8/C4_05090C	1.31022	-0.833294	1.11488							0.530603	0.320393	wt	wt	wt													-
	2(STM20)	409	SFY15	orf19.7385	C3_06040W	2.80115	-0.427505	0.871022							1.08156	0.826843	wt	wt	wt													-
	3(STM43)	411	SFY1	orf19.7547	CR_09750C	1.49117	1.25845	2.37041							1.70668	0.0025337	High	wt	wt		Low*	wt	wt									-
	4(STM209)	413	GG91	orf19.7612	CTM1/CR_10360C	11.0984	ND	7.96942							9.53393	NA	ND	ND	ND													-
	5(STM219)	476	RLS133	orf19.7622	SPT3/CR_10450C	-2.0797	-1.84312	-2.55755							-2.16012	0.0008536	Low	Low	Low													decreased
	6(STM224)	415	CJN856	orf19.798	TAF14/C2_04220C										NA	NA	NA	NA	NA													-
	7(STM227)	417	SFY23	orf19.878	NBN1/C2_03430W	3.23604	1.54221	1.81142							2.19656	0.164293	wt	wt	wt													-
	8(STM232)	419	CJN857	orf19.889	THI20/C2_03370W	-0.0531861	-1.61224	1.94409							0.0928878	0.923372	wt	wt	wt													-
P28	1(STM11)	421	CJN817	orf19.909	STP4/C2_03220C	-2.89145	-1.88557	-0.173126							-1.65005	0.241251	wt	wt	wt													-
	2(STM20)	423	SFY29	orf19.971	SKN7/C5_00240W	ND	ND	ND							ND	NA	ND	ND	ND													decreased
	3(STM43)	425	HZY2	orf19.1032	SKO1/C1_03770W	-1.99289	-2.9182	-0.879841							-1.93031	0.203221	wt	wt	wt													-
	4(STM209)	478	HZY66	orf19.1069	RPN4/C1_04330W	0.333608	1.59371	2.65573							1.52768	0.0501285	wt	wt	wt													-
	5(STM219)	427	HZY65	orf19.2315	RTG3/C1_10990C	ND	ND	ND							ND	ND	ND	ND	ND													decreased	defect
	6(STM224)	429	HZY22	orf19.2356	CRZ2/CR_07060C										NA	NA	wt	wt	wt													-
	7(STM227)	431	HZY62	orf19.3294	MBF1/C1_01060W	ND	ND	ND							ND	ND	ND	ND	ND		Low*	Low**	Low**		Low***	Low**	Low****		Low*	Low**		-
	8(STM232)	432	HZY14	orf19.5848	CR_05540C	-1.88949	4.15785	3.50227							1.92354	0.466514	wt	wt	wt													-
P29	1(STM11)	434	HZY35	orf19.5917	STP1/C3_04580C	0.571256	2.67871	1.68918							1.64638	0.0630735	wt	wt	wt													-
	2(STM20)	436	HZY20	orf19.5975	TRY4/C3_05050W	0.347775	0.26492	0.460814							0.357837	0.306139	wt	wt	wt													-
	3(STM43)	NA	HZY7	orf19.6102	RCA1/C1_00080C										NA	NA	NA	NA	NA													-
	4(STM209)	438	HZY15	orf19.6407	CR_08410W	-0.0108568	0.541722	0.526881							0.352582	0.140144	wt	wt	wt													-
	5(STM219)	440	HZY9	orf19.723	BCR1/CR_06440C	-2.26882	-1.68527	-2.41478							-2.12296	0.00125456	Low	Low	wt		wt	wt	wt									decreased
	6(STM224)	442	HZY5	orf19.861	CAP4/C2_03590C	-1.29463	-0.774557								NA	NA	NA	NA	NA													-
	7(STM227)	444	DSY4165	orf19.1150	C1_11690W	0.655855	-0.140943	0.25819							0.2577	0.177853	wt	wt	wt													-
	8(STM232)	446	CMY8	orf19.1697	C3_01520C	-3.01345	-2.25524								-2.63435	NA	ND	ND	ND		wt	wt	wt									-
P30	1(STM11)	448	DSY4182	orf19.217	C2_08890W	-0.456679	0.879941	-1.11097							-0.229236	0.846782	wt	wt	wt													-
	2(STM20)	450	DSY4169	orf19.2545	DOT6/CR_01580C	3.5396	1.53947	1.92803							2.3357	0.113016	wt	wt	wt													-
	3(STM43)	NA	DSY4162	orf19.2969	RAD16/C1_02810W										NA	NA	NA	NA	NA													-
	4(STM209)	452	DSY4175	orf19.3201	MTLA1/C5_01740C	1.49634	0.657247	0.396843							0.850143	0.0571862	wt	wt	wt													decreased	defect
	5(STM219)	454	CMY12-1	orf19.4000	GRF10/C5_05080W	6.7601	5.41092	3.31239							5.16113	0.0253136	High	wt	wt		wt	High*	High*		wt	wt	Low*					-
	6(STM224)	456	DSY4164	orf19.4056	BRG1/C1_05140W	0.0216103	0.365462	-0.868323							NA	NA	NA	NA	NA													-
	7(STM227)	458	DSY4185	orf19.4545	SWI4/C1_01790W	5.33269	4.77152	3.04545							4.38322	0.0190107	High	wt	wt		High**	High**	High****		High***	High**	High****					-
	8(STM232)	460	DSY4203	orf19.4869	SFU1/C1_10020W	0.351991	-0.211773	0.357517							0.165912	0.919776	wt	wt	wt													-
P31	1(STM11)	462	DSY4171	orf19.5617	C6_03290W	4.50575	3.68259	7.52907							5.23914	0.0358408	High	wt	wt		wt	wt	wt		Low**	wt	Low***					-
	2(STM20)	NA	CMY10	orf19.5676	C4_00470C										3.8671	0.133298	wt	wt	wt													-
	3(STM43)	464	DSY4176	orf19.6514	CUP9/C7_02040C	0.414012	-2.4529	-1.84506							-1.29465	0.678502	wt	wt	wt													-
	4(STM209)	466	DSY4173	orf19.6645	HMO1/CR_05670C	2.0013	0.078281	1.36134							1.14697	0.0619889	wt	wt	wt													-
	5(STM219)	468	DSY4163	orf19.6753	C3_07380W	4.14945	4.08305	2.28075							3.50442	0.0127622	High	wt	wt													-
	6(STM224)	470	CMY4	orf19.6861	C4_05220C	ND	ND	ND							NA	NA	NA	NA	NA													-
	7(STM227)	472	CMY2	orf19.6874	C2_05640W	-0.682184	-2.07207	0.635831							-0.706142	0.137683	wt	wt	wt													-
	8(STM232)	474	DSY4183	orf19.7397	C3_06150W	0.24387	-3.85518	-0.640409							-1.41724	0.320362	wt	wt	wt													-	defect

## Sheet: Concordance between experiments
				Matching virulence phenotypes In this comparison, strains that were not detected (ND) in pools experiments were considered as low FB									FB phenotype matching between hosts and modes of infection Comparisons between G. mellonella and mouse single strain infections was performed on 25 strains tested at least once in both organisms

## Sheet: Mice pools - significant scores
Low fungal burden mutants
STM-tag	Pool Number	BCY strain number	Strain name	ORF mutated (names in Assembly 21)	Mann-Whitney test P value	Mean Score	SD	Gene name	CGD annotation
Zn2CYS6 transcription factors
STM232	P8	130	CJN582	orf19.1497	0.00332502	-1.43004	0.458349	ZCF6	Putative transcription factor with zinc cluster DNA-binding motif
STM219	P10	156	RLS11	orf19.4998	0.0196506	-1.25923	0.311158	ROB1	Transcriptional regulator involved in control of biofilm formation; null mutant displays abnormal colony morphology and invasive growth; caspofungin repressed; biofilm-induced
STM11	P10	148	CJN983	orf19.3753	0.0275798	-2.11314	0.719621	SEF1	Zn2-Cys6 transcription factor; regulates iron uptake; negatively regulated by Sfu1p, positively regulated by Tbf1; promotes virulence in mice; mutants display decreased colonization of mouse kidneys; Spider biofilm induced
STM43	P10	152	IS08-7	orf19.2646	0.0324515	-2.0815	0.352798	ZCF13	Predicted Zn(II)2Cys6 transcription factor; similar to but not the true ortholog of S. cerevisiae Hap1
Other transcription factors
STM219	P13	199	CJN941	orf19.1565	1.4495e-08	-7.39575	0.27435		Putative transcription factor with zinc finger DNA-binding motif
STM227	P26	403	CJN267	orf19.7247	0.000163102	-4.66715	0.61993	RIM101	Transcription factor involved in alkaline pH response; required for alkaline-induced hyphal growth; role in virulence in mouse systemic infection; activated by C-terminal proteolytic cleavage; mediates both positive and negative regulation
STM232	P15	237	CJN863	orf19.2331	0.000940037	-2.77186	1.05055	ADA2	Zinc finger transcriptional coactivator with a role in cell wall integrity and in sensitivity to caspofungin; required for the normal transcriptional response to caspofungin; required for yeast cell adherence to silicone substrate
STM219	P22	338	JMR088	orf19.5552	0.00117822	-2.35775	0.267019		Ortholog(s) have role in regulation of transcription from RNA polymerase II promoter
STM20	P14	211	CJN958	orf19.1693	0.00131313	-1.45699	0.652955	CAS4	Protein of RAM cell wall integrity signaling network; role in cell separation, azole sensitivity; required for hyphal growth; insertion mutation near 3' end of gene causes increase in caspofungin sensitivity; pheromone/hyphal induced
STM219	P17	263	J120	orf19.2963	0.00183112	-1.84906	0.644296		Has domain(s) with predicted NAD+ binding, hydrolase activity, acting on carbon-nitrogen (but not peptide) bonds, in linear amides, zinc ion binding activity and role in chromatin silencing, protein deacetylation
STM232	P18	285	CJN299	orf19.3928	0.00337452	-1.62269	0.804633		Putative transcription factor with zinc finger DNA-binding motif
STM20	P25	379	DSY3369	orf19.6713	0.00954981	-0.837374	0.437612		Has domain(s) with predicted nucleic acid binding, zinc ion binding activity and intracellular localization
STM227	P20	315	DSY3422	orf19.4961	0.0173101	-1.04415	0.042733	STP2	Amino-acid-regulated transcription factor, activates transcription of amino acid permease genes; activated by amino-acid-induced proteolytic processing (Ssy1p, Csh3p dependent); required for alkalinization of growth medium
STM20	P26	393	JMR092	orf19.7017	0.0202072	-1.07002	0.746143	YOX1	Putative homeodomain-containing transcriptional repressor; periodic mRNA expression, peak at cell-cycle G1/S phase
STM20	P20	305	CJN334	orf19.4752	0.0211666	-0.476455	0.285307	MSN4	Zinc finger transcription factor; similar to S. cerevisiae Msn4p, but not a significant stress response regulator in C. albicans; partly complements STRE-activation defect of S. cerevisiae msn2 msn4 double mutant; biofilm-induced gene
STM219	P19	295	CJN434	orf19.4318	0.0216163	-2.23146	1.00235	MIG1	Transcriptional repressor; regulates genes for carbon source utilization; Tup1p-dependent, -independent functions; upregulated in biofilm and planktonic cultures; hyphal downregulated; Hap43p and caspofungin repressed
STM20	P16	241	CJN874	orf19.2399	0.0251886	-1.34625	1.20235		Putative transcription factor with zinc finger DNA-binding motif; similar to bacterial DnaJ; transcriptionally regulated by iron; expression greater in low iron
STM20	P21	321	JJH11	orf19.5107	0.025315	-3.31678	1.54531	NOT5	Protein with similarity to S. cerevisiae Not5p, a member of the transcription regulatory CCR4-NOT complex; required for hyphal growth; antigenic during human oral infection; greater expression in yeast-form cells than hyphae
STM11	P14	209	CJN608	orf19.1623	0.0281658	-1.92874	1.08714	CAP1	AP-1 bZIP transcription; oxidative stress response, resistance, multidrug resistance; oxidative stress regulates nuclear localization; rescuesy complements S. cerevisiae yap1 mutant; oralpharyngeal candidasis-, human neutrophil-induced
STM227	P14	221	CJN975	orf19.1826	0.0347647	-0.414758	0.516438	MDM34	Putative transcription factor with zinc finger DNA-binding motif; macrophage-downregulated gene; biofilm-induced
STM227	P18	283	RLS28	orf19.3865	0.036738	-0.443985	0.918553	RFX1	DNA binding protein involved in DNA damage responses, morphogenesis, and virulence (1)
STM227	P25	387	CJN1003	orf19.6850	0.0393991	-0.499868	0.603489		Putative transcription factor with C3HC4 zinc finger DNA-binding motif; not essential for viability
STM219	P11	191	DSY2989	orf19.681	0.0397497	-5.7626	3.17872	HAP43	CCAAT-binding factor-dependent transcriptional repressor required for low iron response; similar to bZIP transcription factor AP-1; HAP4L-bZIP bipartite domain; gene negatively regulated by Sfu1p; ciclopirox olamine induced
STM227	P22	342	SFY6	orf19.5651	0.0459257	-0.77041	1.12958		Ortholog(s) have histone demethylase activity (H3-dimethyl-K4 specific), histone demethylase activity (H3-trimethyl-K4 specific) activity
STM219	P29	440	HZY9	orf19.723	0.00125456	-2.12296	0.386005	BCR1	Transcription factor; regulates a/alpha biofilm formation, matrix, cell-surface-associated genes; confers adherence, impermeability, impenetrability, fluconazole resistance; Tup1/Tec1/Mnl1-regulated; mRNA binds She3; Spider biofilm induced
STM219	P27	476	RLS133	orf19.7622	0.0008536	-2.16012	0.363941	SPT3	Functional homolog of S. cerevisiae Spt3p; required for virulence in mouse systemic infection; homozygous null mutant is hyperfilamentous (1)
High fungal burden mutants
STM-tag	Pool Number	BCY strain number	Strain name	ORF mutated (names in Assembly 21)	Mann-Whitney test P value	Mean score	SD	Gene name	CGD annotation
Zn2Cys6 transcription factors
STM43	P1	5	DSY3337	orf19.2647	0.0500734	-0.117233	0.478635	ZCF14	Putative transcription factor with zinc cluster DNA-binding motif; caspofungin induced
STM219	P5	74	HZY61	orf19.4649	0.0017785	1.07236	0.0705165	ZCF27	Putative transcription factor with zinc cluster DNA-binding motif
STM43	P5	70	HZY59	orf19.6038	0.0031106	0.496196	0.206767	UGA32	Predicted zinc-finger protein; has similarity to S. cerevisiae Uga3p, which is a transcription factor involved in the regulation of gamma-aminobutyrate metabolism genes
STM43	P4	52	DSY3420-1	orf19.5924	0.00608327	0.196545	0.197622	ZCF31	Predicted zinc-finger transcription factor; null mutant displays sensitivity to copper and SDS, and resistance to Calcofluor White; required for yeast cell adherence to silicone substrate
STM232	P10	162	JMR038	orf19.391	0.0186698	3.18521	1.06944	UPC2	Zn2-Cys6 transcriptional regulator of ergosterol biosynthetic genes and sterol uptake; binds ERG2 promoter; induced upon ergosterol depletion, by azoles, anaerobicity, in biofilms; macrophage/pseudohyphal-repressed
STM11	P4	48	DSY 3418-1	orf19.4288	0.0257363	0.394958	0.201581	CTA7	Predicted zinc-finger protein; activates transcription in 1-hybrid assay in S. cerevisiae; has similarity to S. cerevisiae Stb4p
STM219	P7	108	CJN495	orf19.7583	0.0312489	0.54121	0.227111	ZCF39	Putative transcription factor with zinc cluster DNA-binding motif; not essential for viability; filament induced; required for yeast cell adherence to silicone substrate
STM11	P7	100	CJN411	orf19.3986	0.040673	0.291438	0.0926068	PPR1	Putative transcription factor with zinc cluster DNA-binding motif; has similarity to S. cerevisiae Ppr1p, which is a transcription factor involved in the regulation of uracil biosynthesis genes
STM219	P1	7	DSY3297	orf19.1499	0.0413576	0.495405	0.502535	CTF1	Putative zinc-finger transcription factor, similar to A. nidulans FarA and FarB; activates genes required for fatty acid degradation; induced by oleate; null mutant displays carbon source utilization defects and slightly reduced virulence
STM20	P10	150	CJN997	orf19.6781	0.000990768	3.23693	0.355853	ZFU2	Transcriptional regulator of yeast form adherence; zinc finger DNA-binding motif; mutants display increased colonization of mouse kidneys; required for yeast cell adherence to silicone substrate
Other transcription factors
STM43	P27	411	SFY1	orf19.7547	0.0025337	1.70668	0.586471		Ortholog(s) have phosphatidylinositol-3-phosphate binding, ubiquitin-protein ligase activity, role in protein ubiquitination and cytosol, fungal-type vacuole membrane, late endosome, nucleus localization
STM43	P12	172	CJN866	orf19.1178	0.00334506	1.2337	0.917226		Putative transcription factor with bZIP DNA-binding motif; Hap43p-repressed gene
STM43	P16	243	CJN878	orf19.2458	0.00404571	0.363027	0.377925		Putative transcription factor with zinc finger DNA-binding motif; late-stage biofilm-induced
STM219	P16	247	SFY27	orf19.259	0.00430204	0.883352	0.34413		Late-stage biofilm-induced gene
STM209	P13	197	N538	orf19.1543	0.0148249	1.44194	0.475796	OPI1	Functional homolog of S. cerevisiae Opi1p, which is a transcriptional repressor of INO1 involved in inositol biosynthesis; has leucine zipper and putative Opi1-Sin3 interaction domain; interacts with ScSin3p, but not CaSin3p
STM227	P30	458	DSY4185	orf19.4545	0.0190107	4.38322	1.19204	SWI4	Putative component of the SBF transcription complex involved in G1/S cell-cycle progression; periodic mRNA expression, peak at cell-cycle G1/S phase; predicted, conserved MBF binding sites upstream of G1/S-regulated genes
STM219	P30	454	CMY12-1	orf19.4000	0.0253136	5.16113	1.73738	GRF10	Putative homeodomain transcription factor; null mutant exhibits adenine auxotrophy
STM11	P31	462	DSY4171	orf19.5617	0.0358408	5.23914	2.0254		Ortholog(s) have methylated histone residue binding, transcription factor binding activity
STM209	P11	189	BRY429	orf19.4662	0.0369527	1.93153	1.62787	RLM1	Putative transcription factor; required for wild-type resistance to cell wall perturbation, caspofungin treatment; regulates caspofungin induction of PGA13
STM209	P15	229	SFY25	orf19.2087	0.042979	1.0597	0.994673	SAS2	Ortholog(s) have histone acetyltransferase activity, role in chromatin silencing at telomere, histone acetylation, histone exchange and SAS acetyltransferase complex, nuclear chromatin localization
STM232	P25	389	GR08	orf19.6904	0.0185707	1.70514	0.55384	GCN3	Putative translation initiator; downregulated in the presence of human whole blood or polymorphonuclear (PMN) cells (1)

## Sheet: Mice pools - non detected mut.
Mutants not detected in kidneys
Pool Number	STM-tag	BCY strain number	Strain name	ORF mutated (names in Assembly 21)	Gene name	CGD annotation
						Relative to virulence	General
Zn2Cys6 transcription factors
P6	5(STM219)	92	CMY 6-1	orf19.5992	WOR2	-	Transcriptional regulator of white-opaque switching; required for maintenance of opaque state; Hap43p-induced gene
Other transcription factors
P23	3(STM43)	350	I439	orf19.5734	POP2	decreased	Component of the Ccr4-Pop2 mRNA deadenylase; heterozygous null mutant exhibits resistance to parnafungin and cordycepin in the C. albicans fitness test
P23	4(STM209)	352	RLS76	orf19.5855	MBP1	-	Putative component of the MBF transcription complex involved in G1/S cell-cycle progression; non-periodic mRNA expression; predicted, conserved MBF binding sites upstream of G1/S-regulated genes
P23	5(STM219)	354	JC25	orf19.5871	SNF5	-	SWI/SNF chromatin remodeling complex subunit involved in transcriptional regulation; mutants have defects in silicone adherence, biofilm formation, hyphal morphogenesis, cell wall defects; increased cell aggregation during yeast form growth
P24	3(STM43)	366	SFY26	orf19.610	EFG1	decreased	bHLH transcriptional regulator required for white-phase cell type; hyphal growth, metabolism, cell-wall gene regulator; roles in adhesion, virulence; Cph1p and Efg1p have role in host cytokine response; binds E-box; T206 phosphorylated
P24	4(STM209)	368	JMR069	orf19.6109	TUP1	decreased	Transcriptional corepressor with C-terminal WD40 repeats; represses filamentous growth, regulates phase switching, roles in germ tube induction, farnesol response; farnesol upregulated in biofilm; in repression pathways with Nrg1p, Rfg1p
P24	7(STM227)	374	DSY3367	orf19.6227		-
P28	2(STM20)	423	SFY29	orf19.971	SKN7	decreased	Putative homolog of S. cerevisiae Skn7p, which is predicted to be a response regulator protein in a phosphorelay signal transduction pathwa
P28	5(STM219)	427	HZY65	orf19.2315	RTG3	decreased	Putative transcription factor with bZIP DNA-binding motif; mutants are sensitive to cations and antifungal drugs, and defective in filamentous growth
P28	7(STM227)	431	HZY62	orf19.3294	MBF1	-	Putative transcriptional coactivator; caspofungin repressed
P24	8(STM232)	376	SFY24	orf19.6506		-	Ortholog(s) have role in histone deacetylation, negative regulation of antisense RNA transcription, regulation of DNA-dependent DNA replication initiation, transcription elongation from RNA polymerase II promoter
P24	5(STM219)	370	DSY3410	orf19.6121	MNL1	-	Transcription factor; induces transcripts of stress response genes via SLE (STRE-like) elements; required for adaptation to weak acid stress; activates a subset of the genes that are repressed by Nrg1
P24	2(STM20)	364	RLS44	orf19.6011	SIN3	-	Protein similar to S. cerevisiae Sin3p (transcriptional corepressor involved in histone deacetylase recruitment); has paired amphipathic helix PAH1 domain; interacts with ScOpi1p, not CaOpi1p; transposon mutation affects filamentous growth
P23	1(STM11)	346	JMR035	orf19.5666		-	Ortholog(s) have transcription coactivator activity
P23	7(STM227)	358	CJN308	orf19.5908	TEC1	decreased	TEA/ATTS transcription factor; white cell pheromone response, hyphal gene regulation; required for Spider and RPMI biofilm formation; regulates BCR1; Cph2 regulated transcript; alkaline, rat catheter, Spider, flow model biofilm induced
P23	8(STM232)	360	JMR062	orf19.5910		-	Putative histone acetyltransferase complex subunit; induced upon low-level peroxide stress; Spider biofilm induced
P24	1(STM11)	362	DSY3452	orf19.5953		-	C2H2 transcription factor; predicted regulator of ribosomal protein and biogenesis genes; possibly essential, disruptants not obtained by UAU1 method; rat catheter biofilm induced
P19	8(STM232)	301	CJN432	orf19.4670	CAS5	decreased	Transcription factor; cell wall damage response; required for adherence, response/resistance to caspofungin; repressed in core stress response; mutants have reduced CFU in mice, hyphal defect in C. elegans infection; Spider biofilm induced
P29	8(STM232)	446	CMY8	orf19.1697		-	Ortholog(s) have role in cytoplasmic translation and cytoplasm, polysomal ribosome localization

## Sheet: Excluded mutants (STM224)
Mutants excluded from mice pool experiments due to innefective detection of the tag STM224 (PCR efficacy < 80%)
Pool Number	STM-tag	BCY strain number	Strain name	ORF mutated (names in Assembly 21)	Gene name	CGD annotation
Zn2Cys6 transcription factors
P1	STM224	9-10	DSY 3298	orf19.6817	FCR1	Transcription factor; repressor of fluconazole/ketoconazole/brefeldin A resistance; Tn mutation enhances filamentation; partially rescues S. cerevisiae pdr1 pdr3 fluconazole sensitivity; rat catheter biofilm induced/Spider biofilm repressed
P2	STM224	42	HZY23	orf19.6985	TEA1	Putative transcription factor with zinc cluster DNA-binding motif; has similarity to S. cerevisiae Tea1p; Hap43p-repressed gene
P3	STM224	25-26	DSY 3415-1	orf19.4145	ZCF20	Zn(II)2Cys6 transcription factor orthologous to S. cerevisiae Hap1; regulated by Sef1, Sfu1; Hap43-induced; Spider biofilm induced
P4	STM224	58-59	DSY 3425-9	orf19.4524	ZCF24	Predicted Zn(II)2Cys6 transcription factor; caspofungin induced; Hap43-repressed
P5	STM224	76-77	HZY 63	orf19.2623	ECM22	Zn(II)2Cys6 transcription factor; rat catheter and Spider biofilm induced
P6	STM224	94-95	GKO 316	orf19.3012	ARO80	Zn(II)2Cys6 transcription factor; transcriptional activator of aromatic amino acid catabolism; regulator of aromatic alcohol biosynthesis via the Ehrlich pathway; mutant is viable
P7	STM224	110-111	CJN 506	orf19.5729	FGR17	Putative DNA-binding transcription factor; has zinc cluster DNA-binding motif; lacks an ortholog in S. cerevisiae; transposon mutation affects filamentous growth; Hap43p-repressed gene
P8	STM224	126	CJN 571	orf19.7317	UGA33	Zinc-finger transcription factor; similar to S. cerevisiae Uga3 which regulates gamma-aminobutyrate metabolism gene expression; required for yeast cell adherence to silicone substrate; rat catheter biofilm induced
P9	STM224	142	CJN 803	orf19.4767	ZCF28	Zn(II)2Cys6 transcription factor; required for yeast cell adherence to silicone substrate; Spider biofilm induced
P10	STM224	158	RLS17	orf19.5133	ZCF29	Predicted zinc-finger protein; null mutant displays sensitivity to caffeine and menadione, and resistance to fenpropimorph; Hap43p-repressed gene; mutants display decreased colonization of mouse kidneys
Other transcription factors
P12	STM224	178	SFY5	orf19.1253	PHO4	Protein required for growth in medium lacking phosphate and for resistance to copper and Phloxine B; transcriptionally activated by Mnl1p under weak acid stress
P13	STM224	201	RLS20	orf19.1576		Ortholog(s) have nuclear localization sequence binding, ubiquitin binding activity, role in response to ethanol and cytosol localization
P14	STM224	219	SFY46	orf19.1759	PHO23	Ortholog(s) have methylated histone residue binding activity
P16	STM224	249	CJN908	orf19.2612		Putative zinc finger DNA-binding transcription factor; expression downregulated in an ssr1 null mutant; late-stage biofilm-induced gene
P17	STM224	265	SFY21	orf19.3018	SPP1	Putative histone methyltransferase; induced by nitric oxide independent of Yhb1p; cell-cycle regulated periodic mRNA expression
P18	STM224	281	CJN993	orf19.3833		Putative DNA-binding transcription factor; decreased transcription is observed upon fluphenazine treatment; possibly an essential gene, disruptants not obtained by UAU1 method; Hap43p-induced gene
P19	STM224	297	CJN305	orf19.4433	CPH1	Transcription factor required for mating and hyphal growth on solid media; in filamentation pathway with Ess1p and Czf1p; required with Efg1p for host cytokine response; regulates genes of galactose metabolism
P20	STM224	313	SFY32	orf19.4941	TYE7	bHLH transcription factor involved in control of glycolysis; required for biofilm formation; hyphally regulated by Cph1p, Cyr1p; flucytosine, Hog1p induced; amphotericin B, caspofungin repressed; induced in biofilm and planktonic growth
P22	STM224	341	B518	orf19.5580	TEL1	Ortholog(s) have protein kinase activity, telomeric DNA binding activity, role in DNA damage induced protein phosphorylation, double-strand break repair, histone phosphorylation, telomere maintenance and cytosol, mitochondrion localization
P23	STM224	356	SFY16	orf19.59	REI1	Putative cytoplasmic pre-60S factor; Hap43p-induced gene; decreased expression in response to prostaglandins
P24	STM224	372	DSY3423	orf19.6124	ACE2	Transcription factor involved in regulation of morphogenesis, cell separation, adherence, biofilm formation, and virulence in a mouse model of infection; mutant is hyperfilamentous; similar to S. cerevisiae Ace2p and Swi5p
P25	STM224	385	JMR046	orf19.6849	ELC1	Putative elongin C; transcription is regulated by Nrg1p and Mig1p; regulated by Gcn2p and Gcn4p
P26	STM224	401	BZ52-4	orf19.719		Ortholog(s) have ubiquitin-protein ligase activity and role in ER-associated protein catabolic process, fungal-type cell wall organization, negative regulation of transcription by transcription factor catabolism
P27	STM224	415	CJN856	orf19.798	TAF14	Putative DNA-binding transcription factor; TFIIF subunit; macrophage-induced protein; possibly required for yeast cell adherence to silicone substrate; mutant has pleiotrophic effects
P28	STM224	429	HZY22	orf19.2356	CRZ2	Zinc finger transcription factor; crz1 not crz2 null mutation suppresses fluconazole resistance of homozygous cka2 null (CK2 kinase defective); Rim101p-downregulated at pH 8; required for yeast cell adherence to silicone substrate
P31	STM224	470	CMY4	orf19.6861		Ortholog(s) have ubiquitin-protein ligase activity and role in anaphase-promoting complex-dependent proteasomal ubiquitin-dependent protein catabolic process, chromatin assembly, protein ubiquitination

## Sheet: Scores for WT strains
Scores of the WT strains carrying different STM-tag (Vandeputte et al. (2011))
STM-tag	STM11	STM20	STM43	STM209	STM219	STM224	STM227	STM232	STM240
Scores (see Material and Methods)	-1.47686	-0.839309	-1.38726	-1.44626	0.379815	2.34335	2.19049	-1.35288	-1.69551
	-0.913668	-0.477405	0.0457718	0.487254	0.163873	1.98543	0.579963	0.989268	-1.40494
	-0.567983	2.01849	-0.594242	-4.31354	-1.74449	-0.681352	0.184718	1.43585	-0.687736
	0.261109	1.04583	-0.0924964	0.0630246	0.104751	-0.330877	1.25501	0.97497	-0.0509668
	0.080368	1.97425	-1.08569	-0.293823	-0.351492	-0.811324		-0.151925	-0.509893
	-0.237507	0.756588	-1.8428	-0.692984	-0.527676	0.351836		-0.273859	-0.154387
	0.304567	1.36668	-1.11476	0.75876	-0.266087			-0.160018	-0.103904
									1.19157
Mean	-0.364281	0.835017	-0.867353	-0.776795	-0.320187	0.476177	1.05255	0.208772	-0.42697
SD	0.662495	1.12231	0.687927	1.72521	0.704803	1.37321	0.877948	0.969514	0.892846
